# Supplementary material for: Hydrophobic Optimization of Functional Poly(TPAE-co-suberoyl chloride) for Extrahepatic mRNA Delivery following Intravenous Administration
Source: Pharmaceutics. 2021 Nov 12;13(11):1914. doi: 10.3390/pharmaceutics13111914 (PMC8624493; doi:10.3390/pharmaceutics13111914)
Supplement: Supplementary file 1 [file pharmaceutics-13-01914-s001.zip]

Archive with 1 entries (1 files):
- pharmaceutics-1344360-supplementary.pdf
